# Supplementary material for: OTUB2 Regulates YAP1/TAZ to Promotes the Progression of Esophageal Squamous Cell Carcinoma
Source: Biol Proced Online. 2022 Jul 18;24:10. doi: 10.1186/s12575-022-00169-9 (PMC9290284; doi:10.1186/s12575-022-00169-9)
Supplement: Supplementary file 1 — Additional file 1. [file 12575_2022_169_MOESM1_ESM.zip]

Archive with 2 entries (2 files):
- Supplementary/Original blot images-Western blot.pdf
- Supplementary/revised-manuscript.pdf
